# Supplementary material for: Identification of Cyanobacteria and Its Potential Toxins in the Joanes I Reservoir, Bahia, Brazil
Source: Toxins (Basel). 2023 Jan 6;15(1):51. doi: 10.3390/toxins15010051 (PMC9865514; doi:10.3390/toxins15010051)
Supplement: Supplementary file 1 [file toxins-15-00051-s001.zip]

Archive with 1 entries (1 files):
- toxins-1945446-supplementary.pdf
